# Supplementary material for: NOD2 (Nucleotide-Binding Oligomerization Domain-Containing Protein 2)-Mediated Modulation of the Immune Response Induced by BCG (Bacillus Calmette-Guérin) Bacilli
Source: Pathogens. 2025 Jul 11;14(7):683. doi: 10.3390/pathogens14070683 (PMC12300030; doi:10.3390/pathogens14070683)
Supplement: Supplementary file 1 [file pathogens-14-00683-s001.zip]

Archive with 2 entries (2 files):
- Fig.S1-S3.docx
- Fig.S4-S10.docx
